# Supplementary material for: Comparative Genomic Analysis Reveals Intestinal Habitat Adaptation of Ligilactobacillus equi Rich in Prophage and Degrading Cellulase
Source: Molecules. 2022 Mar 14;27(6):1867. doi: 10.3390/molecules27061867 (PMC8952416; doi:10.3390/molecules27061867)
Supplement: Supplementary file 1 [file molecules-27-01867-s001.zip]

Archive with 1 entries (1 files):
- molecules-1617461-supplementary.pdf
